# Supplementary material for: The dual role of autophagy in HPV-positive head and neck squamous cell carcinoma: a systematic review
Source: J Cancer Res Clin Oncol. 2024 Jan 31;150(2):56. doi: 10.1007/s00432-023-05514-3 (PMC10827959; doi:10.1007/s00432-023-05514-3)
Supplement: Supplementary file 1 — Supplementary file1 (xlsx 13413 KB) [file 432_2023_5514_MOESM1_ESM.xlsx]

## Sheet: Overview_SK_AA
Author	Date	Title	doi	type of article	journal	database		AFTER REMOVAL OF DUPLICATES (n=13) AND REVIEWS (=4)		Author	Date	Title	doi	type of article	journal	reason			AFTER SCREENING, REMOVAL OF UNELIGIBLE PAPERS (n=14)		Author	Date	Title	doi	type of article	journal	reason
Alam et al	2022	Rapalogs induce non-apoptotic, autophagy-dependent cell death in HPV-negative TP53 mutant head and neck squamous cell carcinoma	10.1002/mc.23357	original study	Molecular Carcinogenesis	WOS (n=16)				Shi et al	2022	O-GlcNAcylation stabilizes the autophagy-initiating kinase ULK1 by inhibiting chaperone-mediated autophagy upon HPV infection	10.1016/j.jbc.2022.102341	original study	Journal of biological chemistry	check					Shi et al	2022	O-GlcNAcylation stabilizes the autophagy-initiating kinase ULK1 by inhibiting chaperone-mediated autophagy upon HPV infection	10.1016/j.jbc.2022.102341	original study	Journal of biological chemistry	check
Shi et al	2022	O-GlcNAcylation stabilizes the autophagy-initiating kinase ULK1 by inhibiting chaperone-mediated autophagy upon HPV infection	10.1016/j.jbc.2022.102341	original study	Journal of biological chemistry					Bradley et al	2022	The effects of autophagy inhibition on HNSCC sensitivity to CTX	10.1158/1538-7445.AM2022-3003	Conference abstract	AACR Anual meeting 2022	conf abstract					Lee et al	2021	p62/SQSTM1-induced caspase-8 aggresomes are essential for ionizing radiation-mediated apoptosis	10.1038/s41419-021-04301-7.	original study	nature cell death and disease	check
Cruz-Gregorio et al	2019	Reprogramming of Energy Metabolism in Response to Radiotherapy in Head and Neck Squamous Cell Carcinoma	10.3390/cancers11020182.	review	cancers					Poirson et al	2022	High-Risk Mucosal Human Papillomavirus 16 (HPV16) E6 Protein and Cutaneous HPV5 and HPV8 E6 Proteins Employ Distinct Strategies To Interfere with Interferon Regulatory Factor 3-Mediated Beta Interferon Expression	10.1128/jvi.01875-21.	original study	journal of virology	no focus on HNSCC/Autophagy					Fang et al	2021	Identification and validation of autophagy-related prognostic signature for head and neck squamous cell carcinoma	10.1016/j.tranon.2021.101094.	original study	Translational oncology	check
Guo et al	2021	Identification of Three Autophagy-Related Long Non-Coding RNAs as a Novel Head and Neck Squamous Cell Carcinoma Prognostic Signature	10.3389/fonc.2020.603864.	original study	frontiers in oncology					Keulers et al	2022	ATG12 deficiency results in intracellular glutamine depletion, abrogation of tumor hypoxia and a favorable prognosis in cancer	10.1080/15548627.2021.2008690	original study	Autophagy	only HPV neg					Cho et al	2021	Photodynamic Therapy as a Potent Radiosensitizer in Head and Neck Squamous Cell Carcinoma	10.3390/cancers13061193.	original study	cancers	check
Fang et al	2021	Identification and validation of autophagy-related prognostic signature for head and neck squamous cell carcinoma	10.1016/j.tranon.2021.101094.	original study	Translational oncology					Alam et al	2022	Rapalogs induce non-apoptotic, autophagy-dependent cell death in HPV-negative TP53 mutant head and neck squamous cell carcinoma	10.1002/mc.23357	original study	Molecular Carcinogenesis	no focus on HPV					Guo et al	2021	Identification of Three Autophagy-Related Long Non-Coding RNAs as a Novel Head and Neck Squamous Cell Carcinoma Prognostic Signature	10.3389/fonc.2020.603864.	original study	frontiers in oncology	check
Yang et al	2020	Prognostic Correlation of an Autophagy-Related Gene Signature in Patients with Head and Neck Squamous Cell Carcinoma	10.1155/2020/7397132	original study	Computational and Mathematical Methods in Medicine					Lee et al	2021	p62/SQSTM1-induced caspase-8 aggresomes are essential for ionizing radiation-mediated apoptosis	10.1038/s41419-021-04301-7.	original study	nature cell death and disease	check					Olson et al	2021	Physiologic and molecular characterization of a novel murine model of metastatic head and neck cancer cachexia		original study	J Cachexia Sarcopenia Muscle	check
Cho et al	2021	Photodynamic Therapy as a Potent Radiosensitizer in Head and Neck Squamous Cell Carcinoma	10.3390/cancers13061193.	original study	cancers					Fang et al	2021	Identification and validation of autophagy-related prognostic signature for head and neck squamous cell carcinoma	10.1016/j.tranon.2021.101094.	original study	Translational oncology	check					Antonioli et al	2020	HPV sensitizes OPSCC cells to cisplatin-induced apoptosis by inhibiting autophagy through E7-mediated degradation of AMBRA1	10.1080/15548627.2020.1847444	original study	Autophagy	check
Gasperov et al	2020	DNA Methylome Distinguishes Head and Neck Cancer from Potentially Malignant Oral Lesions and Healthy Oral Mucosa	10.3390/ijms21186853	original study	international journal of molecular sciences					Cho et al	2021	Photodynamic Therapy as a Potent Radiosensitizer in Head and Neck Squamous Cell Carcinoma	10.3390/cancers13061193.	original study	cancers	check					Yang et al	2020	Prognostic Correlation of an Autophagy-Related Gene Signature in Patients with Head and Neck Squamous Cell Carcinoma	10.1155/2020/7397132	original study	Computational and Mathematical Methods in Medicine	check
Lee et al	2021	p62/SQSTM1-induced caspase-8 aggresomes are essential for ionizing radiation-mediated apoptosis	10.1038/s41419-021-04301-7.	original study	nature cell death and disease					Zahnreich et al	2021	Oxygen Deprivation Modulates EGFR and PD-L1 in Squamous Cell Carcinomas of the Head and Neck	10.3389/fonc.2021.623964	original study	frontiers in oncology	only HPV neg					Luo et al	2020	HPV16 drives cancer immune escape via NLRX1-mediated degradation of STING	10.1172/JCI129497.	original study	journal of clinical investigation	check
Zahnreich et al	2021	Oxygen Deprivation Modulates EGFR and PD-L1 in Squamous Cell Carcinomas of the Head and Neck	10.3389/fonc.2021.623964	original study	frontiers in oncology					Guo et al	2021	Identification of Three Autophagy-Related Long Non-Coding RNAs as a Novel Head and Neck Squamous Cell Carcinoma Prognostic Signature	10.3389/fonc.2020.603864.	original study	frontiers in oncology	check					Lai et al	2018	Differences in LC3B expression and prognostic implications in oropharyngeal and oral cavity squamous cell carcinoma patients	10.1186/s12885-018-4536-x	original study	BMC Cancer	check
Schmidt et al	2016	The development of a liquid biopsy for head and neck cancers	10.1016/j.oraloncology.2016.07.014	review	Oral oncology					Xu et al	2021	A Novel Ferroptosis-Related Gene Signature to Predict Prognosis in Patients with Head and Neck Squamous Cell Carcinoma	10.1155/2021/5759927.	original study	Disease markers						Thomas et al	2017	HPV/E7 induces chemotherapy-mediated tumor suppression by ceramide-dependent mitophagy	10.15252/emmm.201607088	original study	EMBO Mol Med	check
Poirson et al	2022	High-Risk Mucosal Human Papillomavirus 16 (HPV16) E6 Protein and Cutaneous HPV5 and HPV8 E6 Proteins Employ Distinct Strategies To Interfere with Interferon Regulatory Factor 3-Mediated Beta Interferon Expression	10.1128/jvi.01875-21.	original study	journal of virology					Olson et al	2021	Physiologic and molecular characterization of a novel murine model of metastatic head and neck cancer cachexia		original study	J Cachexia Sarcopenia Muscle	check
Luo et al	2020	HPV16 drives cancer immune escape via NLRX1-mediated degradation of STING	10.1172/JCI129497.	original study	journal of clinical investigation					Alam et al	2021	MTOR inhibitor induces non-apoptotic, autophagy dependent cell death (ADCD) in TP53 mutant HNSCC	10.1002/jcsm.12745	Conference abstract	AACR Anual meeting 2021	conf abstract
Fisher et al	2020	Fibroblast Growth Factor Receptors as Targets for Radiosensitization in Head and Neck Squamous Cell Carcinomas	10.1016/j.ijrobp.2020.03.040	original study	Int J Radiat Oncol Biol Phys .					Irmscher et al	2021	Establishment, characterization and drug response of individual patient-derived head and neck squamous cell carcinoma models		Conference abstract	Jahrestagung der Deutschen, Osterreichischen und Schweizerischen Gesellschaften fur Hamatologie und Medizinische Onkologie	conf abstract
Xu et al	2021	A Novel Ferroptosis-Related Gene Signature to Predict Prognosis in Patients with Head and Neck Squamous Cell Carcinoma	10.1155/2021/5759927.	original study	Disease markers					Fisher et al	2020	Fibroblast Growth Factor Receptors as Targets for Radiosensitization in Head and Neck Squamous Cell Carcinomas	10.1016/j.ijrobp.2020.03.040	original study	Int J Radiat Oncol Biol Phys .	no focus on HPV+ + autophagy AND poor autophagy monitoring (Acridine orange only)
Hill et al	2022	Overcoming the Impact of Hypoxia in Driving Radiotherapy Resistance in Head and Neck Squamous Cell Carcinoma	10.3390/cancers14174130.	review	cancers					Antonioli et al	2020	HPV sensitizes OPSCC cells to cisplatin-induced apoptosis by inhibiting autophagy through E7-mediated degradation of AMBRA1	10.1080/15548627.2020.1847444	original study	Autophagy	check
										Gasperov et al	2020	DNA Methylome Distinguishes Head and Neck Cancer from Potentially Malignant Oral Lesions and Healthy Oral Mucosa	10.3390/ijms21186853	original study	nature cell death and disease	no focus on Autophagy
										Yang et al	2020	Prognostic Correlation of an Autophagy-Related Gene Signature in Patients with Head and Neck Squamous Cell Carcinoma	10.1155/2020/7397132	original study	Computational and Mathematical Methods in Medicine	check
Shi et al	2022	O-GlcNAcylation stabilizes the autophagy-initiating kinase ULK1 by inhibiting chaperone-mediated autophagy upon HPV infection	10.1016/j.jbc.2022.102341	original study	Journal of biological chemistry	SCOPUS (n=13)				Luo et al	2020	HPV16 drives cancer immune escape via NLRX1-mediated degradation of STING	10.1172/JCI129497.	original study	journal of clinical investigation	check
Griso et al	2022	Mechanisms of Cisplatin Resistance in HPV Negative Head and Neck Squamous Cell Carcinomas	10.3390/cells11030561	review	Cells					Yin et al	2018	PARP-1 inhibitors sensitize HNSCC cells to APR-246 by inactivation of thioredoxin reductase 1 (TrxR1) and promotion of ROS accumulation	10.18632/oncotarget.21277	original study	oncotarget	only HPV neg
Keulers et al	2022	ATG12 deficiency results in intracellular glutamine depletion, abrogation of tumor hypoxia and a favorable prognosis in cancer	10.1080/15548627.2021.2008690	original study	Autophagy					Gasperov et al	2018	DNA methylation in head and neck cancer and oral lesions	x	Conference abstract	5th Meeting of the Croatian Association for Cancer Research with International Participation "Translating Science to Medicine - Targets and Therapeutics", HDIR 2018	conf abstract
Alam et al	2022	Rapalogs induce non-apoptotic, autophagy-dependent cell death in HPV-negative TP53 mutant head and neck squamous cell carcinoma	10.1002/mc.23357	original study	Molecular Carcinogenesis					Lai et al	2018	Differences in LC3B expression and prognostic implications in oropharyngeal and oral cavity squamous cell carcinoma patients	10.1186/s12885-018-4536-x	original study	BMC Cancer	check
Lee et al	2021	p62/SQSTM1-induced caspase-8 aggresomes are essential for ionizing radiation-mediated apoptosis	10.1038/s41419-021-04301-7.	original study	nature cell death and disease					Thomas et al	2017	HPV/E7 induces chemotherapy-mediated tumor suppression by ceramide-dependent mitophagy	10.15252/emmm.201607088	original study	EMBO Mol Med	check
Fang et al	2021	Identification and validation of autophagy-related prognostic signature for head and neck squamous cell carcinoma	10.1016/j.tranon.2021.101094.	original study	Translational oncology					Thomas et al	2015	Human papillomavirus E7 enhances ceramide-mediated lethal mitophagy by regulating the Rb/E2F5/Drp1 signaling axis	10.1091/mbc.E15-09-0674	Conference abstract	Annual Meeting of the American Society for Cell Biology, ASCB 2015	conf abstract
Cho et al	2021	Photodynamic Therapy as a Potent Radiosensitizer in Head and Neck Squamous Cell Carcinoma	10.3390/cancers13061193.	original study	cancers					Khan et al	2014	The phosphatidyl-inositol 3-kinase/Akt/mammalian target of rapamycin pathway as a therapeutic target in head and neck cancer	10.4155/cli.14.88	original study	Clinical investigation	not available
Zahnreich et al	2021	Oxygen Deprivation Modulates EGFR and PD-L1 in Squamous Cell Carcinomas of the Head and Neck	10.3389/fonc.2021.623964	original study	frontiers in oncology
Guo et al	2021	Identification of Three Autophagy-Related Long Non-Coding RNAs as a Novel Head and Neck Squamous Cell Carcinoma Prognostic Signature	10.3389/fonc.2020.603864.	original study	frontiers in oncology
Gasperov et al	2020	DNA Methylome Distinguishes Head and Neck Cancer from Potentially Malignant Oral Lesions and Healthy Oral Mucosa	10.3390/ijms21186853	original study	international journal of molecular sciences
Yang et al	2020	Prognostic Correlation of an Autophagy-Related Gene Signature in Patients with Head and Neck Squamous Cell Carcinoma	10.1155/2020/7397132	original study	Computational and Mathematical Methods in Medicine
Cruz-Gregorio et al	2019	Reprogramming of Energy Metabolism in Response to Radiotherapy in Head and Neck Squamous Cell Carcinoma	10.3390/cancers11020182.	review	cancers
Yin et al	2018	PARP-1 inhibitors sensitize HNSCC cells to APR-246 by inactivation of thioredoxin reductase 1 (TrxR1) and promotion of ROS accumulation	10.18632/oncotarget.21277	original study	oncotarget
											duplicate
											eligible
Shi et al	2022	O-GlcNAcylation stabilizes the autophagy-initiating kinase ULK1 by inhibiting chaperone-mediated autophagy upon HPV infection	10.1016/j.jbc.2022.102341	original study	Journal of biological chemistry	MEDLINE (n=19)					uneligible, but good for discussion
Poirson et al	2022	High-Risk Mucosal Human Papillomavirus 16 (HPV16) E6 Protein and Cutaneous HPV5 and HPV8 E6 Proteins Employ Distinct Strategies To Interfere with Interferon Regulatory Factor 3-Mediated Beta Interferon Expression	10.1128/jvi.01875-21.	original study	journal of virology						uneligible
Bos et al	2021	Targeting Stress-Response Pathways and Therapeutic Resistance in Head and Neck Cancer	10.3389/froh.2021.676643	review	Front Oral Health
Keulers et al	2022	ATG12 deficiency results in intracellular glutamine depletion, abrogation of tumor hypoxia and a favorable prognosis in cancer	10.1080/15548627.2021.2008690	original study	Autophagy
Lee et al	2021	p62/SQSTM1-induced caspase-8 aggresomes are essential for ionizing radiation-mediated apoptosis	10.1038/s41419-021-04301-7.	original study	nature cell death and disease
Alam et al	2022	Rapalogs induce non-apoptotic, autophagy-dependent cell death in HPV-negative TP53 mutant head and neck squamous cell carcinoma	10.1002/mc.23357	original study	Molecular Carcinogenesis
Olson et al	2021	Physiologic and molecular characterization of a novel murine model of metastatic head and neck cancer cachexia	10.1002/jcsm.12745	original study	J Cachexia Sarcopenia Muscle
Fang et al	2021	Identification and validation of autophagy-related prognostic signature for head and neck squamous cell carcinoma	10.1016/j.tranon.2021.101094.	original study	Translational oncology
Cho et al	2021	Photodynamic Therapy as a Potent Radiosensitizer in Head and Neck Squamous Cell Carcinoma	10.3390/cancers13061193.	original study	cancers
Zahnreich et al	2021	Oxygen Deprivation Modulates EGFR and PD-L1 in Squamous Cell Carcinomas of the Head and Neck	10.3389/fonc.2021.623964	original study	frontiers in oncology
Guo et al	2021	Identification of Three Autophagy-Related Long Non-Coding RNAs as a Novel Head and Neck Squamous Cell Carcinoma Prognostic Signature	10.3389/fonc.2020.603864.	original study	frontiers in oncology
Yang et al	2020	Prognostic Correlation of an Autophagy-Related Gene Signature in Patients with Head and Neck Squamous Cell Carcinoma	10.1155/2020/7397132	original study	Computational and Mathematical Methods in Medicine
Antonioli et al	2020	HPV sensitizes OPSCC cells to cisplatin-induced apoptosis by inhibiting autophagy through E7-mediated degradation of AMBRA1	10.1080/15548627.2020.1847444	original study	Autophagy
Gasperov et al	2020	DNA Methylome Distinguishes Head and Neck Cancer from Potentially Malignant Oral Lesions and Healthy Oral Mucosa	10.3390/ijms21186853	original study	international journal of molecular sciences
Luo et al	2020	HPV16 drives cancer immune escape via NLRX1-mediated degradation of STING	10.1172/JCI129497.	original study	journal of clinical investigation
Cruz-Gregorio et al	2019	Reprogramming of Energy Metabolism in Response to Radiotherapy in Head and Neck Squamous Cell Carcinoma	10.3390/cancers11020182.	review	cancers
Lai et al	2018	Differences in LC3B expression and prognostic implications in oropharyngeal and oral cavity squamous cell carcinoma patients	10.1186/s12885-018-4536-x	original study	BMC Cancer
Thomas et al	2017	HPV/E7 induces chemotherapy-mediated tumor suppression by ceramide-dependent mitophagy	10.15252/emmm.201607088	original study	EMBO Mol Med
Cosway et al	2016	The role of autophagy in squamous cell carcinoma of the head and neck	10.1016/j.oraloncology.2015.12.007	review	Oral Oncol
Shi et al	2022	O-GlcNAcylation stabilizes the autophagy-initiating kinase ULK1 by inhibiting chaperone-mediated autophagy upon HPV infection	10.1016/j.jbc.2022.102341	original study	Journal of biological chemistry	EMBASE (n=20)
Bradley et al	2022	The effects of autophagy inhibition on HNSCC sensitivity to CTX	10.1158/1538-7445.AM2022-3003	Conference abstract	AACR Anual meeting 2022
Poirson et al	2022	High-Risk Mucosal Human Papillomavirus 16 (HPV16) E6 Protein and Cutaneous HPV5 and HPV8 E6 Proteins Employ Distinct Strategies To Interfere with Interferon Regulatory Factor 3-Mediated Beta Interferon Expression	10.1128/jvi.01875-21.	original study	journal of virology
Griso et al	2022	Mechanisms of Cisplatin Resistance in HPV Negative Head and Neck Squamous Cell Carcinomas	10.3390/cells11030561	review	Cells
Alam et al	2022	Rapalogs induce non-apoptotic, autophagy-dependent cell death in HPV-negative TP53 mutant head and neck squamous cell carcinoma	10.1002/mc.23357	original study	Molecular Carcinogenesis
Keulers et al	2022	ATG12 deficiency results in intracellular glutamine depletion, abrogation of tumor hypoxia and a favorable prognosis in cancer	10.1080/15548627.2021.2008690	original study	Autophagy
Lee et al	2021	p62/SQSTM1-induced caspase-8 aggresomes are essential for ionizing radiation-mediated apoptosis	10.1038/s41419-021-04301-7.	original study	nature cell death and disease
Fang et al	2021	Identification and validation of autophagy-related prognostic signature for head and neck squamous cell carcinoma	10.1016/j.tranon.2021.101094.	original study	Translational oncology
Alam et al	2021	MTOR inhibitor induces non-apoptotic, autophagy dependent cell death (ADCD) in TP53 mutant HNSCC		Conference abstract	AACR Anual meeting 2021
Cho et al	2021	Photodynamic Therapy as a Potent Radiosensitizer in Head and Neck Squamous Cell Carcinoma	10.3390/cancers13061193.	original study	cancers
Zahnreich et al	2021	Oxygen Deprivation Modulates EGFR and PD-L1 in Squamous Cell Carcinomas of the Head and Neck	10.3389/fonc.2021.623964	original study	frontiers in oncology
Guo et al	2021	Identification of Three Autophagy-Related Long Non-Coding RNAs as a Novel Head and Neck Squamous Cell Carcinoma Prognostic Signature	10.3389/fonc.2020.603864.	original study	frontiers in oncology
Irmscher et al	2021	Establishment, characterization and drug response of individual patient-derived head and neck squamous cell carcinoma models		Conference abstract	Jahrestagung der Deutschen, Osterreichischen und Schweizerischen Gesellschaften fur Hamatologie und Medizinische Onkologie
Gasperov et al	2020	DNA Methylome Distinguishes Head and Neck Cancer from Potentially Malignant Oral Lesions and Healthy Oral Mucosa	10.3390/ijms21186853	original study	international journal of molecular sciences
Yang et al	2020	Prognostic Correlation of an Autophagy-Related Gene Signature in Patients with Head and Neck Squamous Cell Carcinoma	10.1155/2020/7397132	original study	Computational and Mathematical Methods in Medicine
Cruz-Gregorio et al	2019	Reprogramming of Energy Metabolism in Response to Radiotherapy in Head and Neck Squamous Cell Carcinoma	10.3390/cancers11020182.	review	cancers
Yin et al	2018	PARP-1 inhibitors sensitize HNSCC cells to APR-246 by inactivation of thioredoxin reductase 1 (TrxR1) and promotion of ROS accumulation	10.18632/oncotarget.21277	original study	oncotarget
Gasperov et al	2018	DNA methylation in head and neck cancer and oral lesions	x	Conference abstract	5th Meeting of the Croatian Association for Cancer Research with International Participation "Translating Science to Medicine - Targets and Therapeutics", HDIR 2018
Thomas et al	2015	Human papillomavirus E7 enhances ceramide-mediated lethal mitophagy by regulating the Rb/E2F5/Drp1 signaling axis	10.1091/mbc.E15-09-0674	Conference abstract	Annual Meeting of the American Society for Cell Biology, ASCB 2015
Khan et al	2014	The phosphatidyl-inositol 3-kinase/Akt/mammalian target of rapamycin pathway as a therapeutic target in head and neck cancer	10.4155/cli.14.88	original study	Clinical investigation
